# Supplementary material for: Internal tissue references for 18Fluorodeoxyglucose vascular inflammation imaging: Implications for cardiovascular risk stratification and clinical trials
Source: PLoS One. 2017 Nov 13;12(11):e0187995. doi: 10.1371/journal.pone.0187995 (PMC5683610; doi:10.1371/journal.pone.0187995)
Supplement: S1 File — (ZIP) [file pone.0187995.s003.zip]

Archive with 3 entries (2 files):
- RawData.csv
- __MACOSX/
- __MACOSX/._RawData.csv
