# Supplementary material for: Internal tissue references for 18Fluorodeoxyglucose vascular inflammation imaging: Implications for cardiovascular risk stratification and clinical trials
Source: PLoS One. 2017 Nov 13;12(11):e0187995. doi: 10.1371/journal.pone.0187995 (PMC5683610; doi:10.1371/journal.pone.0187995)
Supplement: S1 File — (ZIP) [file pone.0187995.s003.zip › RawData.csv]

ID	TimePoint	Female	Age.at.Scan.	LBM	FingerStickGlucoseWithPET	LBM.MeanOfAllVeinMeanSUV	LBM.LiverWeighted	LBM.SpleenWeighted	LBM.MeanOfAllDAoMaxSUV	TBR.AllDAo.AllVein	Max.AllDAo.MinusAllVein	TBR.AllDAo.Liver	TBR.AllDAo.Spleen
PR010	1	0	58	73.7553	81	0.95539872	1.785417155	1.528031094	2.4093773	2.521855274	2.265086561	1.349475831	1.576785518
PR010	2	0	59	72.2494	80	0.980877069	1.592444976	1.575710859	2.438032435	2.485563698	2.242726953	1.530999483	1.547258764
PR013	1	1	60	41.2458	84	0.873135979	1.554286174	1.436698154	2.034186785	2.329747982	1.601709528	1.308759493	1.415876243
PR013	2	1	61	41.4474	87	0.923988656	1.592739477	1.401298853	2.057540693	2.226802981	1.578047177	1.291825012	1.468309697
PR023	1	1	59	44.3648	89	0.890418593	1.755501467	1.472906885	1.970816277	2.213359302	1.641364411	1.122651455	1.338045396
PR023	2	1	70	45.02	84	0.865277542	1.636051138	1.559148715	1.932869712	2.233814722	1.65996117	1.181423775	1.239695542
PR029	1	0	59	60.3422	97	0.819788998	1.535225237	1.400427513	2.284614958	2.786832908	2.005141083	1.488130147	1.631369661
PR029	2	0	59	61.726	100	0.996101699	1.608855195	1.439731695	2.575944365	2.58602547	2.201122205	1.601103923	1.78918362
PR031	1	1	61	52.7488	85	0.933199688	1.664116573	1.445227514	2.455815779	2.631608017	2.364077627	1.475747444	1.699258944
PR031	2	1	61	52.0936	79	0.994766575	1.70317692	1.491860916	2.529119451	2.542425041	2.335683904	1.484942299	1.695278308
PR036	1	0	66	72.7753	97	1.079750085	1.975216471	1.591638827	2.715221497	2.514675882	2.42482498	1.374645026	1.705928161
PR036	2	0	67	73.223	102	1.070286329	1.935983585	1.669431472	2.396534415	2.2391526	1.974257288	1.237889843	1.435539257
PR041	1	0	73	61.2376	94	0.6393615	1.203253634	0.946491548	1.733481721	2.711270107	1.515105014	1.440661945	1.831481459
PR041	2	0	73	61.1562	83	0.926850124	1.694270652	1.471368562	2.394999899	2.584020694	2.030954687	1.413587549	1.627736218
PR042	1	0	62	57.6511	94	0.871437491	1.599361976	1.927903997	2.000384447	2.29549964	1.513719594	1.250739031	1.037595467
PR042	2	0	63	57.936	88	0.824096536	1.490439601	1.367730032	2.060452012	2.500255639	1.664521663	1.38244583	1.506475667
PR043	1	0	64	79.263	119	0.719119697	1.221072034	1.181267227	1.619616748	2.252221369	1.295139773	1.326389191	1.371084129
PR043	2	0	65	77.0245	98	1.076889317	1.730996037	1.659390662	2.388352667	2.217825572	1.847383279	1.379756288	1.43929499
PR044	1	0	60	65.6805	93	1.09339111	1.843458753	1.53835989	2.422089625	2.215208815	1.790330746	1.313883275	1.574462283
PR044	2	0	60	65.477	84	1.082970777	1.802763348	1.514179829	2.375168595	2.193197311	1.736692396	1.317515467	1.568617247
PR045	1	0	68	68.3618	102	0.936921002	1.512013148	1.457270776	2.267164847	2.419803637	1.875835726	1.499434612	1.555760868
PR045	2	0	69	69.1351	74	1.139858737	1.931130495	1.653593987	2.6149037	2.294059443	2.097298186	1.354079233	1.581345676
PR074	1	1	64	49.2866	97	0.840384024	1.536216101	1.30280853	1.804376989	2.147086259	1.59014069	1.174559353	1.384990157
PR074	2	1	64	49.6394	108	0.777488895	1.353371041	1.013757724	1.537818197	1.977929468	1.266720251	1.136287204	1.51694844
PR075	1	0	71	55.3849	103	0.813377456	1.392700111	1.359182892	2.385847891	2.93326041	2.092466919	1.713109572	1.755354562
PR075	2	0	71	56.4024	120	0.841041189	1.491830191	1.325485012	2.14572858	2.551276452	1.762640938	1.438319584	1.618825231
PR154	1	0	66	61.42	88	0.992334365	1.900602952	1.551900067	2.392238811	2.410718499	1.823385798	1.258673627	1.541490243
PR154	2	0	66	56.6988	85	0.925776866	1.698604932	1.352927146	2.182247646	2.357206931	1.515774608	1.284729371	1.612982378
PR155	1	0	60	61.0661	95	0.819510616	1.501551925	1.656004488	2.093773391	2.554906976	1.604667849	1.394406251	1.264352486
PR155	2	0	61	60.9593	98	0.767468684	1.360405678	1.625434693	1.842051361	2.400164853	1.35558328	1.354045628	1.133266915
PR157	1	1	63	46.6076	111	0.600200605	1.216403711	0.905933794	1.306247775	2.176351981	1.155850099	1.073860399	1.441879951
PR157	2	1	65	45.8516	98	0.632265343	1.210324565	0.923572919	1.392222944	2.201959919	1.214895274	1.150288926	1.507431537
PR158	1	0	61	50.9496	88	0.757940936	1.313913566	1.082579761	1.72542575	2.276464653	1.156433518	1.31319578	1.593809354
PR158	2	0	62	50.7093	96	0.706802967	1.235739862	1.093231641	1.672008485	2.365593473	1.159176247	1.353042446	1.529418306
PR159	1	1	56	46.9787	88	0.691416828	1.337428769	1.267943212	1.915014788	2.769696527	1.776323756	1.431863014	1.510331669
PR159	2	1	57	49.087	79	0.643318648	1.126634836	1.016019425	1.586156261	2.46558415	1.402146104	1.407870777	1.561147574
PR160	1	1	56	43.7852	81	0.748077206	1.238888882	1.218194011	1.897964654	2.537124029	1.709656983	1.531989416	1.558015092
PR160	2	1	57	43.6088	94	0.658779271	1.214555041	1.212006055	1.785430212	2.710210068	1.663799981	1.470028242	1.473119878
PR161	1	1	66	49.184	98	0.84793602	1.579569866	1.204664219	2.027009348	2.390521571	1.534252866	1.283266661	1.68263431
PR161	2	1	67	49.184	86	0.63641174	1.068039176	0.920669976	1.57928383	2.481544147	1.22689927	1.478675937	1.71536367
PR162	1	1	57	54.5708	84	0.740861331	1.289454014	1.097125054	1.791909944	2.418684671	2.078183669	1.389665645	1.633277754
PR162	2	1	58	54.5708	81	0.716741407	1.216776932	0.926502899	1.879409976	2.622159064	2.298883994	1.544580545	2.028498755
PR163	1	0	63	73.3988	105	0.832670012	1.523801562	1.312817947	1.855536332	2.228417388	1.552441022	1.21770208	1.413399578
PR163	2	0	64	73.3988	105	0.910092604	1.465613409	1.395467995	1.982187835	2.178006751	1.627157511	1.35246295	1.420446647
PR164	1	0	68	63.201	89	0.859476627	1.626926075	1.313267128	2.234120773	2.599396776	1.89228083	1.373215912	1.701192946
PR164	2	0	69	63.0382	92	0.793066252	1.534076631	1.282224611	2.115355481	2.667312443	1.816521526	1.378911221	1.649754234
PR166	1	0	64	58.7191	100	0.763997732	1.413538378	1.213862313	1.873587509	2.452346951	1.460705115	1.325459244	1.543492609
PR166	2	0	65	58.7191	94	0.698739151	1.448949709	1.173519933	1.862955389	2.666167174	1.532617413	1.285728122	1.587493605
PR169	1	1	58	56.174	88	0.907495741	1.303837025	1.311616411	1.760787635	1.940270962	1.564586197	1.350466048	1.34245624
PR169	2	1	60	56.174	95	0.943065673	1.295073724	1.18588073	1.645558261	1.744903147	1.288082325	1.270629024	1.387625433
PR177	1	0	74	51.984	105	0.957323498	1.61097254	1.266978445	2.091540183	2.184778903	1.4400258	1.298309022	1.650809602
PR177	2	0	75	51.984	106	0.938425375	1.603585888	1.27923934	2.131907418	2.27179217	1.515270369	1.329462571	1.66654304
PR178	1	0	71	61.0667	93	0.870417734	1.54208196	1.196480388	2.037630322	2.340979787	1.550123731	1.32135021	1.703020243
PR178	2	0	72	61.0667	88	0.927111421	1.701900275	1.31975806	2.02012064	2.178940517	1.451577498	1.186979443	1.530674978
PR180	1	1	59	51.9444	87	0.805369216	1.347408394	1.127806792	1.675825457	2.080816379	1.1931312	1.243739808	1.485915378
PR180	2	1	60	51.9444	79	0.79997772	1.454423755	1.271114607	1.786046702	2.232620557	1.351601165	1.228009853	1.405102807
PR182	1	0	59	76.1519	79	0.882751918	1.676854863	1.600227343	1.952127203	2.211410887	1.484309223	1.164159907	1.219906166
PR182	2	0	59	76.1519	76	0.831699175	1.59092716	1.391865555	1.90693693	2.292820515	1.492446423	1.198632457	1.370058281
PR185	1	1	63	50.4692	87	0.824829979	1.495623182	1.368595095	1.668830987	2.0232424	1.155565565	1.115809789	1.219375251
PR185	2	1	64	50.4692	92	0.824901595	1.397414772	1.236668087	1.485455192	1.800766541	0.904398198	1.063002354	1.201175325
PR201	1	0	63	62.9519	78	0.880504714	1.444753654	1.214501195	2.04152054	2.318579909	1.61744265	1.413057884	1.680953916
PR201	2	0	64	62.9519	75	0.817814752	1.325368072	1.192921864	1.957466137	2.393532437	1.587679267	1.47692266	1.640900545
PR202	1	0	72	55.5656	92	0.861753629	1.682662444	1.472334075	2.13668247	2.479458628	1.716253893	1.269822404	1.451221232
PR202	2	0	73	55.5656	86	0.883403071	1.659756336	1.392411059	1.846770278	2.09051829	1.296843138	1.112675541	1.326311125
PR208	1	0	78	64.0557	108	0.872568957	1.517145754	1.352183931	1.872559617	2.146030525	1.390963924	1.234264811	1.384840904
PR208	2	0	78	64.0557	93	0.859556496	1.481647368	1.246012594	2.042473599	2.376194709	1.645410382	1.378515322	1.639207829
PR209	1	0	57	68.313	80	0.77368336	1.548949367	1.12661374	1.849905971	2.391037556	1.465148695	1.194297252	1.642005513
PR209	2	0	57	68.313	81	0.873608243	1.741727099	1.290950178	2.196155291	2.513890303	1.800490031	1.260906656	1.701192911
PR218	1	1	73	53.2838	84	0.798937579	1.188623209	1.112040697	1.699362522	2.127027902	1.451595093	1.429689837	1.52814778
PR218	2	1	73	53.2838	69	0.822028134	1.327091913	1.194475741	1.753481814	2.133116547	1.501617211	1.321296436	1.467992822
PR225	1	1	65	55.738	93	0.729182049	1.350803854	1.241656075	1.906990647	2.615246286	1.743320702	1.411745044	1.535844494
PR225	2	1	65	55.738	85	0.836834414	1.391623828	1.36938763	2.011755408	2.404006544	1.739046647	1.445617248	1.469091267
PR235	1	1	59	47.3578	85	0.757871907	1.559987324	1.106847468	1.733654363	2.287529524	1.594786119	1.111325929	1.566299254
PR235	2	1	59	47.005	95	0.810004931	1.537634497	1.266160997	1.810184266	2.234781785	1.617139229	1.177252637	1.429663581
